# Supplementary material for: Computational Fluid Dynamics Analysis of the Fossil Crinoid Encrinus liliiformis (Echinodermata: Crinoidea)
Source: PLoS One. 2016 May 31;11(5):e0156408. doi: 10.1371/journal.pone.0156408 (PMC4887110; doi:10.1371/journal.pone.0156408)
Supplement: S1 Table — Even though no experimental drag data exist for validation, the results indicate general trends that seem reasonable with a drag twice as high for the oral compared to the aboral orientation and generally increasing drag with increasing velocity. The absolute values, however, should be interpreted carefully due to limitations of the applied k-epsilon turbulence model. (XLS) [file pone.0156408.s004.xls]

## Sheet: Tabelle1
	inflow from aboral			inflow from oral
	V_init = 0.03 m/s	V_init = 0.14 m/s	V_init = 0.50 m/s	V_init = 0.03 m/s	V_init = 0.14 m/s	V_init = 0.50 m/s
Base model	0.000747 [N]	0.009621 [N]	0.091594 [N]	0.001129 [N]	0.018786 [N]	0.222230 [N]
Pinnules spread	0.000742 [N]	0.009704 [N]	0.091940 [N]	0.001131 [N]	0.018974 [N]	0.223827 [N]
Arms opened	0.000893 [N]	0.011693 [N]	0.118567 [N]	0.001425 [N]	0.024185 [N]	0.274830 [N]
3 arms capped	0.000754 [N]	0.009499 [N]	0.091596 [N]	0.001119 [N]	0.018573 [N]	0.216092 [N]
