# Supplementary material for: Computational Fluid Dynamics Analysis of the Fossil Crinoid Encrinus liliiformis (Echinodermata: Crinoidea)
Source: PLoS One. 2016 May 31;11(5):e0156408. doi: 10.1371/journal.pone.0156408 (PMC4887110; doi:10.1371/journal.pone.0156408)
Supplement: S2 Table — (XLS) [file pone.0156408.s005.xls]

## Sheet: Fig6CD
Comparison of PIV and CFD results along line parallel to the z-axis directly behind the end of the arms for aboral inflow at three different V_inits
	V_init = 0.14 m/s				V_init = 0.166 m/s				V_init = 0.213 m/s
	PIV		CFD		PIV		CFD		PIV		CFD
Z [mm]	V [m/s]	U [m/s]	V [m/s]	U [m/s]	V [m/s]	U [m/s]	V [m/s]	U [m/s]	V [m/s]	U [m/s]	V [m/s]	U [m/s]
-66.683	0.146093	0.00274674	0.145273	0.00110986	0.171792	0.00330447	0.172133	0.00135066	0.221112	0.00498428	0.220612	0.00177337
-65.5984	0.146514	0.00284827	0.145326	0.00116288	0.17209	0.00261929	0.172195	0.00141573	0.220992	0.00428244	0.22069	0.00186035
-64.5139	0.146077	0.00284052	0.145389	0.00121775	0.171324	0.00285366	0.172269	0.00148334	0.221398	0.00461325	0.220784	0.00195123
-63.4293	0.144869	0.00253959	0.145453	0.00127261	0.171771	0.00258169	0.172343	0.00155096	0.221645	0.00483382	0.220877	0.0020421
-62.3447	0.14672	0.00319169	0.145516	0.00132748	0.172083	0.00362151	0.172417	0.00161857	0.220648	0.00511253	0.22097	0.00213298
-61.2602	0.145793	0.0027148	0.14558	0.00137926	0.172324	0.00264993	0.17249	0.0016825	0.221325	0.0049273	0.221063	0.00221908
-60.1756	0.145862	0.0022893	0.145659	0.00143132	0.171054	0.00242893	0.172583	0.00174725	0.220929	0.00514397	0.22118	0.00230699
-59.091	0.146796	0.0040628	0.145747	0.0015284	0.172011	0.00458762	0.172686	0.00186591	0.221332	0.00639285	0.221308	0.00246473
-58.0065	0.145676	0.00393515	0.145836	0.00162547	0.171654	0.00348596	0.172789	0.00198456	0.222374	0.00466864	0.221437	0.00262247
-56.9219	0.146191	0.00310051	0.145926	0.0017217	0.17159	0.00310945	0.172893	0.00210229	0.221494	0.00483607	0.221568	0.00277912
-55.8373	0.145332	0.00362606	0.14601	0.00181433	0.172609	0.0043195	0.172991	0.0022155	0.221961	0.00557916	0.22169	0.0029296
-54.7528	0.147654	0.00375738	0.146096	0.00190667	0.172142	0.00442373	0.173091	0.00232845	0.221525	0.00665648	0.221815	0.00307989
-53.6682	0.146791	0.003407	0.146183	0.00200599	0.172073	0.00400417	0.173193	0.00244972	0.222035	0.00649662	0.221942	0.0032412
-52.5836	0.146603	0.00385606	0.146287	0.00212267	0.172758	0.00463252	0.173314	0.00259247	0.222797	0.00718627	0.222094	0.0034317
-51.4991	0.147755	0.0045436	0.146401	0.00226812	0.172169	0.00461714	0.173446	0.00276992	0.222825	0.00612068	0.222258	0.00366755
-50.4145	0.147692	0.00408627	0.146514	0.00241922	0.172241	0.0047852	0.173578	0.00295401	0.223366	0.00721905	0.222422	0.00391171
-49.3299	0.147101	0.00470801	0.146628	0.00257032	0.171954	0.00596966	0.17371	0.0031381	0.222785	0.00789759	0.222586	0.00415586
-48.2454	0.147934	0.00500051	0.146742	0.00271816	0.172071	0.00562075	0.173842	0.00331833	0.222972	0.0080903	0.222752	0.00439503
-47.1608	0.147659	0.00577599	0.14688	0.0029058	0.173167	0.00664159	0.174003	0.00354756	0.224341	0.00874794	0.222952	0.00470016
-46.0762	0.148066	0.00493996	0.14702	0.00310217	0.17378	0.0055909	0.174165	0.0037874	0.224655	0.00831439	0.223154	0.00501936
-44.9917	0.148279	0.00559857	0.147153	0.00330402	0.172783	0.00654557	0.17432	0.00403357	0.224203	0.00916254	0.223347	0.00534627
-43.9071	0.148257	0.00542452	0.147277	0.00351322	0.173114	0.00741828	0.174464	0.0042882	0.224518	0.00992533	0.223525	0.00568346
-42.8225	0.14871	0.00648551	0.147409	0.00378118	0.173104	0.00743466	0.174616	0.00461437	0.224371	0.00999281	0.223711	0.00611538
-41.738	0.148695	0.00698264	0.147542	0.00406872	0.173754	0.00821001	0.174768	0.00496425	0.224584	0.00981759	0.223896	0.00657861
-40.6534	0.149382	0.0065437	0.147697	0.00433713	0.173086	0.00808831	0.174948	0.00529212	0.225383	0.0114027	0.224119	0.00701555
-39.5688	0.148428	0.00692753	0.147858	0.00461373	0.17373	0.00856447	0.175133	0.00563027	0.225107	0.0118008	0.224349	0.00746677
-38.4843	0.148957	0.0073227	0.14803	0.00495839	0.1747	0.00918865	0.17533	0.006052	0.225141	0.0125893	0.224587	0.0080298
-37.3997	0.149189	0.0079684	0.148193	0.00533758	0.173962	0.0101324	0.175511	0.00651455	0.22515	0.0130223	0.224802	0.00864386
-36.3151	0.150297	0.00767948	0.148369	0.00573853	0.174943	0.00943165	0.175707	0.00700431	0.226169	0.0129341	0.225033	0.00929566
-35.2305	0.149579	0.00777642	0.148573	0.00619274	0.174952	0.0101769	0.175933	0.00755995	0.225809	0.0135154	0.225294	0.0100375
-34.146	0.150491	0.00906384	0.148765	0.00667336	0.17449	0.0109516	0.176145	0.00814526	0.226631	0.0142459	0.225536	0.0108132
-33.0614	0.150103	0.00911457	0.148969	0.00719471	0.175611	0.0109707	0.176373	0.00877887	0.226807	0.0145476	0.2258	0.0116507
-31.9768	0.150154	0.0105206	0.149169	0.00778156	0.174854	0.0130189	0.176604	0.00948718	0.227	0.0175137	0.226077	0.0125805
-30.8923	0.150795	0.0105097	0.1493	0.00848974	0.17563	0.0133834	0.176781	0.0103313	0.227709	0.0173732	0.226321	0.013672
-29.8077	0.151238	0.0110558	0.149273	0.00927364	0.175903	0.0135885	0.176803	0.0112565	0.227365	0.0183649	0.226414	0.0148517
-28.7231	0.150403	0.0113974	0.148899	0.0103017	0.17575	0.0137256	0.176479	0.0124483	0.227339	0.0187961	0.22617	0.0163385
-27.6386	0.151555	0.0129809	0.147922	0.0115665	0.176076	0.0151925	0.175523	0.0139037	0.227239	0.0195373	0.225253	0.0181341
-26.554	0.152099	0.0134659	0.145459	0.0133617	0.17717	0.0165678	0.172902	0.01596	0.227494	0.0211769	0.222417	0.0206566
-25.4694	0.152246	0.0121705	0.141176	0.0155865	0.176492	0.015981	0.168106	0.0185371	0.226853	0.0221659	0.216784	0.0238615
-24.3849	0.152802	0.0125505	0.13466	0.0182783	0.176392	0.0168687	0.160567	0.0217111	0.225879	0.022107	0.207438	0.0279022
-23.3003	0.15172	0.0129617	0.125945	0.0212137	0.174722	0.0178483	0.150309	0.0252398	0.221711	0.0229917	0.194357	0.032508
-22.2157	0.149716	0.0123592	0.115271	0.0242009	0.170436	0.0169975	0.137648	0.0289339	0.216323	0.0232744	0.177995	0.0374876
-21.1312	0.14403	0.0113224	0.102602	0.0262747	0.161279	0.0172322	0.122597	0.0316057	0.206826	0.0224908	0.158487	0.0412487
-20.0466	0.132531	0.009994	0.0883586	0.0278449	0.149906	0.0155504	0.105722	0.0337532	0.193984	0.0208508	0.136724	0.044446
-18.962	0.115879	0.00802923	0.0679035	0.0273326	0.134623	0.0134648	0.0819545	0.0334215	0.173959	0.0178111	0.107115	0.0444786
-17.8775	0.096406	0.00721133	0.0383711	0.0179084	0.114527	0.0115794	0.0460368	0.0223407	0.150759	0.0138336	0.0599981	0.0305601
-16.7929	0.0784692	0.00711398	0.0296534	0.0101575	0.0890968	0.00881356	0.0355454	0.0128252	0.116599	0.011967	0.0465681	0.0179466
-15.7083	0.0618856	0.00575547	0.022751	0.00802387	0.0567625	0.00754611	0.0274961	0.0103362	0.0728738	0.0139353	0.0364973	0.0149113
-14.6238	0.0428544	0.00640042	0.0151878	0.00669696	0.0178557	0.00787347	0.0185247	0.00876056	0.0253095	0.0130115	0.0249043	0.012904
-13.5392	0.0225473	0.00136853	0.00765612	0.00586747	0.00548823	0.00208798	0.00954095	0.00771598	0.00704724	0.00320606	0.0132136	0.0114484
-12.4546	0.00577442	0.000826037	0.000542472	0.0052086	0.000620742	0.00158252	0.00109655	0.00683552	0.000486722	0.00323459	0.00232176	0.0101217
-11.3701	-0.00701127	-0.00104554	-0.00615256	0.00471779	-0.00119982	-7.71219e-05	-0.00679485	0.00613447	-0.00243591	0.00211375	-0.00773136	0.0089777
-10.2855	-0.0132534	-0.00506193	-0.0122327	0.00430053	-0.0170655	-0.00417516	-0.013903	0.00551265	-0.0214214	-0.001158	-0.0166682	0.00791033
-9.20091	-0.0232991	-0.00709081	-0.0177717	0.00396008	-0.0301933	-0.00366413	-0.0203332	0.00498809	-0.0373768	-1.13243e-05	-0.0246432	0.0069682
-8.11635	-0.0272231	-0.00785383	-0.0227059	0.00371812	-0.0383174	-0.00639203	-0.0260327	0.00458895	-0.0457304	-0.0017259	-0.0316546	0.00619271
-7.03178	-0.0310834	-0.00657645	-0.0268815	0.00351202	-0.0402446	-0.00724187	-0.0308411	0.0042546	-0.0484985	-0.00304199	-0.0375164	0.00553173
-5.94721	-0.0331962	-0.00652379	-0.0304396	0.00336337	-0.0424549	-0.00810651	-0.034933	0.00400755	-0.0548452	-0.00446274	-0.0424875	0.00500559
-4.86264	-0.0361905	-0.00569652	-0.0331709	0.00326454	-0.0422819	-0.00927905	-0.0380898	0.0038388	-0.0550704	-0.00446335	-0.0463293	0.00460784
-3.77807	-0.0355729	-0.00601986	-0.0353073	0.00318294	-0.0424603	-0.00968065	-0.0405857	0.00371104	-0.0535853	-0.00564757	-0.0494012	0.00429792
-2.69351	-0.0358801	-0.00535935	-0.0367601	0.00308803	-0.0424832	-0.0101946	-0.0423106	0.00357802	-0.0512103	-0.00583844	-0.0515668	0.00400545
-1.60894	-0.0362197	-0.00529863	-0.0376561	0.00301121	-0.040717	-0.0116134	-0.0434124	0.00347152	-0.0492989	-0.00491415	-0.0529968	0.00376153
-0.52437	-0.0348304	-0.00413949	-0.0379529	0.00291911	-0.0374935	-0.0115506	-0.043837	0.00335332	-0.0468995	-0.00398071	-0.0536158	0.00352231
0.560198	-0.0318315	-0.00398882	-0.0376483	0.00281985	-0.0337829	-0.0122617	-0.0435707	0.00321159	-0.0431512	-0.00355532	-0.0533783	0.00323131
1.64477	-0.0265339	-0.00279986	-0.036715	0.00270808	-0.0246132	-0.0123162	-0.0425615	0.00305007	-0.0313709	-0.00208871	-0.0521872	0.0029165
2.72933	-0.0161534	-0.00439722	-0.0350054	0.00258553	-0.00776424	-0.00813799	-0.0406253	0.00285581	-0.0081113	-0.00411532	-0.0497911	0.00253308
3.8139	-0.00709735	-0.00146979	-0.0326899	0.00242914	-0.00356514	-0.00360952	-0.0379478	0.00260707	-0.00351374	-0.00168333	-0.0464084	0.00206276
4.89847	-0.00558964	-0.00154001	-0.0295798	0.00223768	-0.00215613	-0.00269457	-0.0342834	0.00229488	-0.00171476	-0.00158855	-0.041683	0.00148913
5.98304	-0.00133969	-0.0032334	-0.0257169	0.00199364	0.00191119	-0.00979878	-0.0296892	0.00191213	-0.00173444	-0.00346878	-0.0357078	0.000823924
7.06761	0.00634376	-0.00464494	-0.0210638	0.00170599	0.0101549	-0.0163451	-0.0241153	0.00146802	0.00448217	-0.00594882	-0.0284087	7.6876e-05
8.15217	0.0152298	-0.0060325	-0.0156268	0.00135593	0.0283089	-0.0193757	-0.0175816	0.000950992	0.0257491	-0.0120848	-0.0198474	-0.000748549
9.23674	0.0256092	-0.00811818	-0.00939764	0.000768994	0.0461865	-0.0211431	-0.0101008	0.000166605	0.0495508	-0.0157823	-0.0100842	-0.00186918
10.3213	0.0402939	-0.0106469	-0.00246541	-0.000158091	0.0647223	-0.0214378	-0.00181995	-0.000980221	0.0765602	-0.018582	0.000609607	-0.00335925
11.4059	0.0572595	-0.0109622	0.00504962	-0.00164926	0.0866031	-0.020087	0.00705637	-0.00272669	0.10179	-0.0217136	0.0118661	-0.00546959
12.4904	0.0762681	-0.00942088	0.0125638	-0.00392155	0.100834	-0.0170738	0.0156909	-0.00530606	0.121124	-0.0216244	0.0222695	-0.00838824
13.575	0.0905585	-0.00605566	0.00709564	-0.010862	0.111069	-0.0118731	0.00865604	-0.0137589	0.13383	-0.0196808	0.0117365	-0.0193893
14.6596	0.0946005	-0.00254421	0.0595954	-0.0279868	0.113093	-0.00840613	0.0725736	-0.0344773	0.138572	-0.0162682	0.0960209	-0.0463563
15.7442	0.0873951	-0.00083591	0.0782873	-0.0298069	0.107519	-0.00680689	0.0944006	-0.0362825	0.138745	-0.0158061	0.123458	-0.0480269
16.8287	0.0794526	-0.00371047	0.0938698	-0.0301941	0.0993723	-0.00694244	0.112742	-0.0364161	0.133858	-0.0168445	0.146831	-0.0476734
17.9133	0.0794732	-0.00617345	0.107954	-0.0290085	0.0962466	-0.00777655	0.129379	-0.0347311	0.10683	-0.00731549	0.168168	-0.045066
18.9979	0.0924266	-0.000812217	0.120104	-0.0267093	0.106577	-0.0046453	0.143693	-0.0317887	0.154654	-0.00702637	0.186444	-0.0409486
20.0824	0.113207	-0.00445714	0.130162	-0.0240877	0.138953	-0.00990314	0.155419	-0.0285571	0.184742	-0.0180236	0.201176	-0.0366108
21.167	0.129092	-0.00668485	0.138072	-0.021174	0.162933	-0.00955714	0.164548	-0.0250693	0.207577	-0.0158852	0.21246	-0.0320971
22.2516	0.142351	-0.0075657	0.143697	-0.0185366	0.172838	-0.0112028	0.170897	-0.0219761	0.218099	-0.0144124	0.220026	-0.0281927
23.3361	0.149272	-0.0086444	0.147199	-0.0162176	0.176473	-0.0120423	0.174725	-0.0193014	0.224836	-0.015027	0.22434	-0.0248885
24.4207	0.150224	-0.00848677	0.14894	-0.0143749	0.177236	-0.0114121	0.176524	-0.0171927	0.225357	-0.0147349	0.226193	-0.0223088
25.5053	0.149965	-0.00822304	0.149596	-0.0129256	0.176987	-0.0118467	0.177143	-0.0155284	0.227274	-0.0138184	0.226738	-0.0202632
26.5898	0.149451	-0.00763619	0.149834	-0.0116791	0.176896	-0.01105	0.177318	-0.0140876	0.225377	-0.0136667	0.226804	-0.0184768
27.6744	0.150273	-0.00769349	0.149588	-0.0106864	0.177314	-0.0112292	0.177004	-0.0129214	0.225096	-0.0133279	0.226397	-0.0169983
28.759	0.149398	-0.00650197	0.149289	-0.00986511	0.175952	-0.00878332	0.176669	-0.0119426	0.22619	-0.0100626	0.226019	-0.0157343
29.8435	0.150731	-0.00640718	0.14901	-0.00910595	0.176099	-0.00867716	0.176372	-0.0110316	0.224891	-0.010126	0.225703	-0.0145478
30.9281	0.150344	-0.00475976	0.148797	-0.00844883	0.176537	-0.00792268	0.17615	-0.0102386	0.225535	-0.0091756	0.225473	-0.0135081
32.0127	0.148565	-0.00612055	0.148605	-0.00782382	0.175661	-0.0076061	0.175949	-0.00948397	0.226334	-0.00804907	0.225261	-0.0125173
33.0972	0.148662	-0.0052445	0.148436	-0.00726249	0.174638	-0.00693952	0.175771	-0.00880552	0.224495	-0.00731364	0.225069	-0.0116251
34.1818	0.148631	-0.00319027	0.14828	-0.0067685	0.174416	-0.00545334	0.1756	-0.0082079	0.224456	-0.006327	0.224874	-0.0108377
35.2664	0.149038	-0.00432093	0.148128	-0.00629399	0.174805	-0.00596932	0.175432	-0.00763399	0.225018	-0.00675023	0.224679	-0.0100818
36.3509	0.148517	-0.00390357	0.147974	-0.00586328	0.173549	-0.00562205	0.175258	-0.00711236	0.225471	-0.00552996	0.224472	-0.00939371
37.4355	0.148101	-0.00469068	0.147833	-0.00548291	0.175051	-0.00568376	0.175098	-0.00665219	0.226379	-0.00533197	0.22428	-0.00878756
38.5201	0.147797	-0.00337948	0.147697	-0.00512184	0.172825	-0.00486411	0.174943	-0.00621588	0.224753	-0.00568408	0.224093	-0.00821364
39.6046	0.14721	-0.00255124	0.147553	-0.00478771	0.17365	-0.00377356	0.174777	-0.00581134	0.224178	-0.00269784	0.22389	-0.00767991
40.6892	0.147797	-0.00194939	0.147414	-0.00448908	0.171728	-0.00371168	0.174617	-0.00544972	0.225055	-0.00396894	0.223694	-0.00720286
41.7738	0.146869	-0.00147055	0.14728	-0.00421481	0.173747	-0.00276559	0.174462	-0.00511763	0.22331	-0.00313265	0.223504	-0.00676501
42.8584	0.146412	-0.00172212	0.147134	-0.00395083	0.173345	-0.00233865	0.174292	-0.00479692	0.222632	-0.00204757	0.223295	-0.00634045
43.9429	0.147356	-0.00145115	0.146996	-0.00369466	0.173625	-0.00286855	0.174133	-0.00448646	0.221614	-0.00379295	0.223099	-0.00593009
45.0275	0.146969	-0.00330346	0.146875	-0.00349965	0.174169	-0.00280766	0.173993	-0.00425005	0.22191	-0.00161956	0.222926	-0.00561779
46.1121	0.147632	-0.000652132	0.146753	-0.00330246	0.174361	-0.000557232	0.173852	-0.00401096	0.22118	-0.000976845	0.222753	-0.00530187
47.1966	0.148046	-0.0020549	0.146631	-0.00310362	0.175093	-0.00199128	0.173711	-0.00376983	0.222226	-0.00211776	0.222579	-0.0049832
48.2812	0.148012	-0.00148456	0.14651	-0.00290174	0.172709	-0.00107925	0.173571	-0.00352514	0.226752	-0.00120554	0.222407	-0.00466002
49.3658	0.146978	-0.00141419	0.146401	-0.00276081	0.172596	-0.00103957	0.173445	-0.00335377	0.223296	-0.000298654	0.222251	-0.00443247
50.4503	0.14576	-0.000563584	0.146294	-0.00262275	0.175985	-0.000618468	0.17332	-0.00318584	0.223804	-0.000982923	0.222095	-0.00420939
51.5349	0.146404	-0.00184292	0.146192	-0.00247843	0.174139	-0.00229026	0.173202	-0.00301065	0.222575	-0.00248096	0.221949	-0.00397745
52.6195	0.145606	-0.00167001	0.1461	-0.00232538	0.172832	-0.00107542	0.173096	-0.00282537	0.222093	-0.00209573	0.221819	-0.00373328
53.704	0.145643	-0.00107052	0.14603	-0.00221593	0.172413	-0.00138195	0.173016	-0.00269281	0.223026	-0.00193771	0.221719	-0.00355841
54.7886	0.145678	-5.89e-05	0.145952	-0.00211411	0.172747	0.000765361	0.172925	-0.002569	0.221795	0.000150126	0.221607	-0.00339421
55.8732	0.147399	0.000792302	0.145863	-0.00201334	0.172748	0.000232536	0.172821	-0.00244601	0.223497	-0.000467928	0.221477	-0.00323035
56.9577	0.145956	-0.000878082	0.145774	-0.00191257	0.169431	-0.000553114	0.172718	-0.00232302	0.223598	9.35645e-05	0.221347	-0.00306649
58.0423	0.147	-1.94e-05	0.145685	-0.00181179	0.173092	6.80322e-05	0.172614	-0.00220003	0.224372	0.00184456	0.221218	-0.00290263
59.1269	0.145995	0.00166357	0.145596	-0.00171102	0.175328	0.0015813	0.17251	-0.00207704	0.222398	0.000956495	0.221088	-0.00273877
60.2114	0.146378	-3.93e-05	0.145538	-0.00164358	0.172491	-0.000908268	0.172443	-0.00199474	0.22383	0.000482555	0.221003	-0.002629
61.296	0.147349	0.00107153	0.145483	-0.00157986	0.172115	0.00267779	0.172379	-0.00191699	0.22365	0.00250398	0.220923	-0.00252528
62.3806	0.147037	-0.00130686	0.145429	-0.00151615	0.169124	0.000343813	0.172316	-0.00183924	0.224475	0.000788862	0.220843	-0.00242155
63.4651	0.146664	0.000460467	0.145375	-0.00145243	0.174709	0.00262333	0.172252	-0.00176149	0.224871	0.00133482	0.220762	-0.00231783
64.5497	0.147388	0.000814388	0.14532	-0.00138871	0.173461	0.000630543	0.172188	-0.00168374	0.224186	0.000980991	0.220682	-0.0022141
65.6343	0.145896	0.00127197	0.145264	-0.00132329	0.170294	0.000841521	0.172123	-0.00160391	0.222941	-0.000162519	0.2206	-0.00210766
66.7188	0.146313	0.00320257	0.145213	-0.00127472	0.171451	0.00317476	0.172064	-0.00154424	0.222514	0.00200121	0.220525	-0.00202741
67.8034	0.147151	0.00204027	0.145176	-0.00123465	0.171667	0.00219099	0.17202	-0.00149493	0.220737	0.00245015	0.220469	-0.00196101
68.888	0.147045	0.00146023	0.145139	-0.00119458	0.173267	0.00179701	0.171976	-0.00144562	0.222018	0.0031696	0.220414	-0.00189461
69.9725	0.146573	0.00154882	0.145101	-0.00115403	0.169258	0.000289995	0.171933	-0.00139574	0.220909	0.000912368	0.220358	-0.00182746
71.0571	0.147659	0.00143835	0.145063	-0.001111	0.173405	0.00149894	0.171888	-0.00134289	0.222731	0.00287219	0.220302	-0.00175643

## Sheet: Fig7E
Velocity component u along line parallel to the z-axis directly behind the end of the arms of the base model for aboral inflow at V_init = 0.14 m/s
Z [m]	u [m/s]
-0.05	0.145566
-0.0493289	0.145675
-0.0486577	0.14579
-0.0479866	0.145904
-0.0473154	0.146019
-0.0466443	0.146134
-0.0459732	0.146248
-0.045302	0.146381
-0.0446309	0.146522
-0.0439597	0.146663
-0.0432886	0.146798
-0.0426175	0.146929
-0.0419463	0.147091
-0.0412752	0.147259
-0.040604	0.147425
-0.0399329	0.147589
-0.0392617	0.14776
-0.0385906	0.147954
-0.0379195	0.148146
-0.0372483	0.148334
-0.0365772	0.148529
-0.035906	0.14876
-0.0352349	0.148992
-0.0345638	0.149223
-0.0338926	0.149484
-0.0332215	0.149748
-0.0325503	0.150012
-0.0318792	0.150308
-0.0312081	0.150618
-0.0305369	0.15094
-0.0298658	0.151279
-0.0291946	0.151587
-0.0285235	0.151826
-0.0278524	0.151956
-0.0271812	0.151895
-0.0265101	0.151591
-0.0258389	0.15074
-0.0251678	0.149259
-0.0244966	0.146948
-0.0238255	0.143973
-0.0231544	0.140137
-0.0224832	0.135735
-0.0218121	0.129873
-0.0211409	0.123851
-0.0204698	0.116736
-0.0197987	0.109044
-0.0191275	0.0986226
-0.0184564	0.0893922
-0.0177852	0.0792193
-0.0171141	0.0644781
-0.016443	0.0389344
-0.0157718	0.0093717
-0.0151007	0.00759832
-0.0144295	0.00120558
-0.0137584	-0.00551622
-0.0130873	-0.0124558
-0.0124161	-0.0200117
-0.011745	-0.0259768
-0.0110738	-0.0312467
-0.0104027	-0.0360208
-0.00973155	-0.0404197
-0.00906041	-0.0444415
-0.00838927	-0.0480721
-0.00771813	-0.0513329
-0.00704699	-0.0542922
-0.00637585	-0.0567908
-0.0057047	-0.0591019
-0.00503356	-0.0610546
-0.00436242	-0.0627253
-0.00369128	-0.0641632
-0.00302014	-0.0653304
-0.002349	-0.0662307
-0.00167786	-0.0668928
-0.00100672	-0.0673959
-0.000335578	-0.0675576
0.000335563	-0.0675656
0.0010067	-0.0673471
0.00167785	-0.0668921
0.00234899	-0.0662327
0.00302013	-0.0653393
0.00369127	-0.0642522
0.00436241	-0.0628403
0.00503355	-0.0611602
0.00570469	-0.0591897
0.00637583	-0.0569306
0.00704697	-0.0543327
0.00771811	-0.0514009
0.00838925	-0.0481593
0.00906039	-0.0445402
0.00973154	-0.0406043
0.0104027	-0.036219
0.0110738	-0.0314618
0.011745	-0.0261868
0.0124161	-0.0201902
0.0130872	-0.0127698
0.0137584	-0.00566904
0.0144295	0.000910303
0.0151007	0.00746501
0.0157718	0.00934783
0.0164429	0.0388314
0.0171141	0.0647722
0.0177852	0.0780196
0.0184564	0.0899967
0.0191275	0.099115
0.0197986	0.108625
0.0204698	0.115183
0.0211409	0.123616
0.0218121	0.129709
0.0224832	0.135256
0.0231544	0.139966
0.0238255	0.143726
0.0244966	0.146975
0.0251678	0.149212
0.0258389	0.150802
0.0265101	0.151619
0.0271812	0.15194
0.0278523	0.15197
0.0285235	0.15186
0.0291946	0.15162
0.0298658	0.151308
0.0305369	0.150979
0.031208	0.150659
0.0318792	0.150346
0.0325503	0.150035
0.0332215	0.149749
0.0338926	0.149474
0.0345638	0.149221
0.0352349	0.148992
0.035906	0.148765
0.0365772	0.148553
0.0372483	0.148344
0.0379195	0.148156
0.0385906	0.147968
0.0392617	0.147797
0.0399329	0.147629
0.040604	0.14746
0.0412752	0.147291
0.0419463	0.147126
0.0426174	0.146967
0.0432886	0.146827
0.0439597	0.146681
0.0446309	0.146535
0.045302	0.146389
0.0459731	0.146242
0.0466443	0.146116
0.0473154	0.146009
0.0479866	0.145898
0.0486577	0.145786
0.0493288	0.145675
0.05	0.145564

## Sheet: Fig8AB
Total velocity and velocity component u along line parallel to the x-axis for aboral inflow at V_init = 0.14 m/s
	base model		pinnules spread		arms opened		3 arms capped
X [m]	total Velocity [m/s]	u [m/s]	total Velocity [m/s]	u [m/s]	total Velocity [m/s]	u [m/s]	total Velocity [m/s]	u [m/s]
0.045	0.000666509	-0.000503202	0.000609759	-0.000484984	0.00058247	-0.00046595	0.000498932	-0.000430601
0.0476531	0.012194	-0.0121939	0.0115011	-0.011501	0.0111825	-0.0111814	0.0102177	-0.0101974
0.0503061	0.020506	-0.0205058	0.0196714	-0.0196712	0.0180085	-0.0180079	0.0184291	-0.0183352
0.0529592	0.0251793	-0.0251784	0.0243654	-0.024364	0.0209885	-0.0209804	0.0237837	-0.0236364
0.0556122	0.0265758	-0.0265751	0.025717	-0.0257151	0.0220294	-0.0220077	0.0256174	-0.0255654
0.0582653	0.0260179	-0.0260178	0.0246831	-0.0246815	0.022308	-0.0222732	0.0258921	-0.0258332
0.0609184	0.0252167	-0.0252166	0.023157	-0.0231567	0.0224044	-0.0223627	0.0272708	-0.0265697
0.0635714	0.0242485	-0.0242474	0.0216146	-0.0216144	0.0226725	-0.022629	0.029994	-0.0280106
0.0662245	0.0235047	-0.0235018	0.0203766	-0.0203739	0.023419	-0.0233779	0.033407	-0.0300874
0.0688775	0.0233117	-0.0233077	0.0196671	-0.0196605	0.0247586	-0.0247244	0.0365766	-0.0323733
0.0715306	0.0238953	-0.0238919	0.0195669	-0.019558	0.0269163	-0.0268912	0.039037	-0.034617
0.0741837	0.0254774	-0.025476	0.0203576	-0.0203509	0.0299727	-0.029957	0.0409075	-0.0369002
0.0768367	0.0283097	-0.0283096	0.0224331	-0.0224304	0.0339543	-0.0339468	0.0424825	-0.0393688
0.0794898	0.0324961	-0.0324957	0.0261029	-0.0261028	0.038799	-0.038797	0.0440888	-0.0420531
0.0821429	0.0378761	-0.0378734	0.0313951	-0.0313938	0.0442018	-0.0442017	0.0462987	-0.0452599
0.0847959	0.0442286	-0.0442221	0.0379307	-0.0379252	0.0497814	-0.0497799	0.0490054	-0.0486489
0.087449	0.0507262	-0.050717	0.0450534	-0.0450432	0.0554085	-0.0554028	0.0522938	-0.0522481
0.090102	0.0569586	-0.0569469	0.0520729	-0.0520594	0.060654	-0.0606416	0.0556315	-0.0556195
0.0927551	0.0622925	-0.0622789	0.0582258	-0.0582105	0.0653693	-0.0653479	0.058426	-0.0583346
0.0954082	0.0661203	-0.0661034	0.0629786	-0.0629606	0.0691436	-0.0691112	0.0599115	-0.0597568
0.0980612	0.0681053	-0.0680833	0.0658476	-0.0658249	0.0717722	-0.0717257	0.0597864	-0.059631
0.100714	0.0679115	-0.0678792	0.0664677	-0.066436	0.0729683	-0.0729043	0.0577066	-0.0576021
0.103367	0.0653503	-0.0653019	0.0648208	-0.0647731	0.0726853	-0.0725986	0.0536227	-0.0535721
0.10602	0.0607821	-0.0607064	0.0610653	-0.0609917	0.0708443	-0.0707279	0.0481191	-0.0480922
0.108674	0.0544866	-0.0543754	0.0555779	-0.0554687	0.0676162	-0.0674639	0.0413507	-0.0412903
0.111326	0.0471971	-0.047035	0.0488926	-0.048735	0.0632343	-0.063038	0.0341378	-0.033961
0.11398	0.0393256	-0.0390965	0.0415617	-0.0413392	0.0579303	-0.0576821	0.0266288	-0.0262389
0.116633	0.0312705	-0.0309462	0.0338924	-0.0335826	0.0520103	-0.0517002	0.0193556	-0.0185638
0.119286	0.0234268	-0.0229579	0.0262979	-0.0258603	0.045649	-0.0452668	0.012748	-0.0111265
0.121939	0.0159004	-0.0151718	0.0189785	-0.0183331	0.0391619	-0.0386831	0.00785248	-0.00403175
0.124592	0.00918961	-0.0078302	0.0121838	-0.0111132	0.0325763	-0.0319777	0.00761489	0.00268353
0.127245	0.00491603	-0.000928156	0.00658529	-0.00424139	0.0261254	-0.0253549	0.0116024	0.00890674
0.129898	0.00727178	0.00543932	0.00550098	0.00217755	0.0198925	-0.01886	0.0166206	0.0147836
0.132551	0.0123934	0.0114301	0.00963543	0.00821407	0.0140479	-0.0125378	0.0216016	0.0201821
0.135204	0.017603	0.0169544	0.0146728	0.0137932	0.0090647	-0.00651105	0.0262799	0.0250943
0.137857	0.0225195	0.0220253	0.0196103	0.0189737	0.00630033	-0.000753399	0.0306714	0.0296456
0.14051	0.0270632	0.0266624	0.024243	0.0237375	0.00774214	0.00464655	0.0348102	0.033906
0.143163	0.031233	0.0308968	0.0285639	0.0281453	0.0115204	0.00977584	0.0386765	0.0378863
0.145816	0.0350877	0.0347979	0.0325358	0.0321848	0.0157456	0.0145521	0.0422602	0.0415648
0.148469	0.0387898	0.0385324	0.0361916	0.035887	0.0200128	0.0191103	0.0455679	0.0449417
0.151122	0.0421218	0.0418902	0.0395333	0.0392628	0.0239318	0.0232141	0.0483027	0.0477277
0.153776	0.04548	0.0452895	0.0429923	0.0427702	0.0276018	0.0269847	0.0514328	0.0509214
0.156429	0.0474857	0.0472898	0.0454146	0.0451978	0.0312801	0.0307642	0.0546857	0.0542433
0.159082	0.0500817	0.0499019	0.0489315	0.048741	0.0349162	0.0344852	0.0566964	0.0562684
0.161735	0.0525079	0.0523387	0.0512631	0.0510836	0.0376609	0.0372625	0.0591691	0.0587795
0.164388	0.0555709	0.0554191	0.0539309	0.0537555	0.0406532	0.0402744	0.0618471	0.0614894
0.167041	0.0581393	0.0579989	0.0561254	0.0559613	0.0440418	0.0436868	0.0644231	0.0640879
0.169694	0.0601438	0.060009	0.059659	0.059526	0.0468994	0.0466264	0.0665711	0.066249
0.172347	0.0625482	0.0624242	0.0617607	0.0616272	0.0503612	0.0501471	0.0679786	0.0676571
0.175	0.0637415	0.0636164	0.0637528	0.0636176	0.0525616	0.0522838	0.0708363	0.0705438

## Sheet: Fig9C
Static pressure for aboral inflow with V_init = 0.14 m/s, measured along a line following the outline of the crinoid crown
X [m]	p_stat [Pa]
-0.0607758	3.56753
-0.060283	3.59346
-0.0597433	3.5926
-0.0597391	3.59289
-0.0591069	3.88521
-0.0588967	4.00793
-0.0583524	4.23182
-0.0579219	4.33189
-0.057631	4.42512
-0.0569143	4.76744
-0.0568245	4.80789
-0.0567943	4.82529
-0.0559881	5.34642
-0.0559541	5.36303
-0.055193	5.74982
-0.0550391	5.86907
-0.0547702	6.00613
-0.054304	6.28895
-0.0537669	6.7471
-0.0534622	6.96872
-0.0529684	7.24778
-0.0526205	7.45537
-0.0521271	7.80045
-0.051853	7.97513
-0.051373	8.27363
-0.0512727	8.33499
-0.0508237	8.58758
-0.0505414	8.65474
-0.0501658	8.72951
-0.04966	9.33639
-0.0495057	9.5288
-0.0494644	9.60793
-0.0493751	9.77005
-0.0493099	9.63592
-0.0491765	9.36957
-0.0490177	9.0996
-0.0489346	8.95987
-0.0487572	8.59925
-0.0486526	8.38638
-0.0485921	8.25331
-0.0483172	7.64272
-0.0480746	7.08172
-0.047939	6.76809
-0.0476614	6.14508
-0.0475268	5.84698
-0.0474626	5.70775
-0.0470356	4.79155
-0.046764	4.2315
-0.0464645	3.62308
-0.0460311	2.71643
-0.045925	2.50458
-0.0456848	2.10938
-0.045264	1.40331
-0.0450668	1.07281
-0.0445661	0.164052
-0.044423	-0.0751631
-0.0439806	-0.812964
-0.0433119	-1.76459
-0.0433035	-1.77668
-0.0432967	-1.78568
-0.0425952	-2.67745
-0.041991	-3.34483
-0.0418843	-3.46412
-0.0417545	-3.58365
-0.0411298	-4.15771
-0.0405746	-4.60149
-0.0403593	-4.76497
-0.0401108	-4.88927
-0.0396039	-5.15289
-0.0392196	-5.2951
-0.0389127	-5.44865
-0.03872	-5.46997
-0.0381046	-5.54335
-0.0375847	-5.54222
-0.0372956	-5.5515
-0.0370958	-5.50558
-0.0364251	-5.35935
-0.0357143	-4.99821
-0.0356104	-4.94361
-0.0354863	-4.83389
-0.03475	-4.20162
-0.0341923	-3.28491
-0.0339612	-2.89602
-0.0334915	-2.10599
-0.0330944	-1.42246
-0.0328416	-1.178
-0.03219	-0.562294
-0.0315512	-0.0929651
-0.0312161	0.135035
-0.0302172	0.765841
-0.0301428	0.808117
-0.0300326	0.864407
-0.029	1.32237
-0.0283519	1.46966
-0.0277254	1.54376
-0.0270449	1.5855
-0.0267461	1.62051
-0.0262723	1.57062
-0.025935	1.53307
-0.0255901	1.52901
-0.0251747	1.49993
-0.0249041	1.46413
-0.0243129	1.32993
-0.0234911	1.17049
-0.0234689	1.16446
-0.0234416	1.15772
-0.0226157	0.882981
-0.0217123	0.623317
-0.0216399	0.598066
-0.0215763	0.571063
-0.0205951	0.0556006
-0.0201744	-0.137219
-0.0196513	-0.390766
-0.0188258	-0.723898
-0.018623	-0.817726
-0.0184711	-0.887539
-0.0175	-1.37946
-0.0171167	-1.57363
-0.0164302	-1.88703
-0.0161605	-2.01015
-0.0154862	-2.22763
-0.0151838	-2.28474
-0.0142198	-2.40156
-0.0140566	-2.44395
-0.0138397	-2.47334
-0.0130093	-2.6967
-0.0123207	-2.89016
-0.0121791	-2.9314
-0.0120678	-2.96498
-0.0112995	-3.10168
-0.0104279	-3.08477
-0.0101837	-3.10219
-0.00994357	-3.11555
-0.00904622	-3.21746
-0.00822286	-3.48055
-0.00819834	-3.48823
-0.00817981	-3.4922
-0.00734799	-3.54589
-0.00638845	-3.38863
-0.00624987	-3.38101
-0.00618298	-3.37197
-0.00604029	-3.40471
-0.00499568	-3.52917
-0.00425113	-3.50396
-0.00405171	-3.51811
-0.00371209	-3.5469
-0.00324313	-3.58132
-0.00246824	-3.61807
-0.00235894	-3.6166
-0.0013808	-3.29764
-0.00137782	-3.29771
-0.000412435	-3.63732
-0.00040852	-3.63816
-0.000365343	-3.62921
0.000610174	-3.45515
0.000676298	-3.41531
0.000775723	-3.39014
0.00153528	-3.15139
0.00206057	-3.37231
0.00209484	-3.38041
0.00269238	-3.33164
0.00280299	-3.34438
0.00347546	-3.30069
0.00356958	-3.28141
0.00452606	-3.01653
0.00453368	-3.01567
0.00561696	-2.89176
0.0056258	-2.89072
0.00681648	-2.87609
0.00690499	-2.87995
0.00779105	-2.92764
0.00804246	-2.91691
0.00870918	-2.86025
0.00946278	-2.87625
0.00947443	-2.87642
0.00953806	-2.87231
0.0102389	-2.8512
0.0103344	-2.83453
0.0105671	-2.79658
0.0111844	-2.73982
0.0114204	-2.78828
0.0117924	-2.91584
0.0121779	-2.90479
0.0124813	-2.8756
0.0129357	-2.84401
0.0135447	-2.95402
0.01355	-2.9545
0.0135574	-2.95574
0.0142271	-3.0524
0.0148547	-3.08442
0.0148632	-3.08505
0.0148714	-3.08612
0.0153542	-3.13048
0.0156666	-3.11308
0.0158526	-3.16823
0.0164764	-3.14943
0.0164834	-3.15032
0.0164861	-3.15031
0.0171324	-3.26377
0.0171343	-3.2641
0.0177037	-3.34813
0.017704	-3.34818
0.0182035	-3.38054
0.0182734	-3.3733
0.0186269	-3.35747
0.0187666	-3.36288
0.0187924	-3.36903
0.0189482	-3.35484
0.0192429	-3.38057
0.0192966	-3.38786
0.0197005	-3.47348
0.0197425	-3.47984
0.0198623	-3.46819
0.0201305	-3.52047
0.0202191	-3.49317
0.0204708	-3.54055
0.0206898	-3.48032
0.0208006	-3.46545
0.0211441	-3.50965
0.0212118	-3.53858
0.0213075	-4.15694
0.0216	-5.86152

## Sheet: S2Figure
Comparison of PIV and CFD results along 4 lines parallel to the z-axis at V_init = 0.14 m/s
	Line S1A				Line S1B				Line S1C				Line S1D
	PIV		CFD		PIV		CFD		PIV		CFD		PIV		CFD
Z [mm]	V [m/s]	U [m/s]	V [m/s]	U [m/s]	V [m/s]	U [m/s]	V [m/s]	U [m/s]	V [m/s]	U [m/s]	V [m/s]	U [m/s]	V [m/s]	U [m/s]	V [m/s]	U [m/s]
-66.683	0.144632	-0.001226	0.143414	-0.00268596	0.1466	0.001114	0.145389	-0.00083715	0.146093	0.00274674	0.145273	0.00110986	0.147745	0.00419241	0.144593	0.00177731
-65.5984	0.143645	-0.00147915	0.143432	-0.00281537	0.146532	0.00103149	0.145494	-0.00089039	0.146514	0.00284827	0.145326	0.00116288	0.146396	0.00288854	0.144602	0.00184831
-64.5139	0.143856	-0.00167576	0.14345	-0.0029448	0.147089	0.00106784	0.145602	-0.00094923	0.146077	0.00284052	0.145389	0.00121775	0.145402	0.0038728	0.144613	0.00192119
-63.4293	0.143163	-0.00221531	0.143468	-0.00307423	0.146777	0.000663457	0.145711	-0.00100807	0.144869	0.00253959	0.145453	0.00127261	0.145528	0.004071	0.144615	0.00200064
-62.3447	0.142527	-0.0018309	0.143484	-0.00322572	0.147202	0.00125935	0.145816	-0.00106556	0.14672	0.00319169	0.145516	0.00132748	0.145588	0.00389316	0.144615	0.00208164
-61.2602	0.143301	-0.00174022	0.143497	-0.0034015	0.145931	0.000298057	0.14592	-0.00112207	0.145793	0.0027148	0.14558	0.00137926	0.14545	0.00409125	0.144614	0.00216101
-60.1756	0.143285	-0.00303343	0.143511	-0.00357729	0.146699	-0.000167079	0.146024	-0.00117859	0.145862	0.0022893	0.145659	0.00143132	0.146212	0.00354901	0.144613	0.00224038
-59.091	0.142736	-0.00297458	0.143524	-0.00375307	0.147232	0.000554184	0.146143	-0.00121793	0.146796	0.0040628	0.145747	0.0015284	0.146305	0.00469584	0.144618	0.00233425
-58.0065	0.143487	-0.00270759	0.143544	-0.00393464	0.147486	0.000994579	0.14629	-0.00128851	0.145676	0.00393515	0.145836	0.00162547	0.146871	0.00388756	0.144629	0.00244281
-56.9219	0.14293	-0.00326654	0.143575	-0.00412638	0.147062	0.000519161	0.146453	-0.00135304	0.146191	0.00310051	0.145926	0.0017217	0.145294	0.00338742	0.144641	0.00255201
-55.8373	0.143287	-0.00275507	0.143602	-0.00434826	0.147607	0.000245279	0.146617	-0.00141534	0.145332	0.00362606	0.14601	0.00181433	0.144705	0.00536561	0.144652	0.00266106
-54.7528	0.143736	-0.00380686	0.143628	-0.00458309	0.148409	0.000604783	0.14678	-0.00147764	0.147654	0.00375738	0.146096	0.00190667	0.145944	0.00489466	0.144648	0.00276643
-53.6682	0.143624	-0.00365436	0.143642	-0.0048284	0.148574	0.000700667	0.146938	-0.00154604	0.146791	0.003407	0.146183	0.00200599	0.146566	0.00544586	0.144646	0.00287824
-52.5836	0.143067	-0.00339649	0.143649	-0.00505753	0.14842	0.000440233	0.14713	-0.00164053	0.146603	0.00385606	0.146287	0.00212267	0.145615	0.00503149	0.144653	0.00302012
-51.4991	0.143522	-0.00447751	0.143655	-0.00528788	0.148354	-0.000229702	0.147349	-0.00173305	0.147755	0.0045436	0.146401	0.00226812	0.145579	0.00522811	0.144659	0.00315874
-50.4145	0.143953	-0.00499432	0.143661	-0.00559168	0.148538	0.000247693	0.147568	-0.00182557	0.147692	0.00408627	0.146514	0.00241922	0.145967	0.00511917	0.144654	0.00331608
-49.3299	0.143734	-0.00507876	0.143672	-0.00589256	0.149097	0.000554628	0.147786	-0.0019181	0.147101	0.00470801	0.146628	0.00257032	0.145252	0.00613726	0.144643	0.00348605
-48.2454	0.14385	-0.00528876	0.143699	-0.00618414	0.149276	4.18e-06	0.148025	-0.00199243	0.147934	0.00500051	0.146742	0.00271816	0.14604	0.00581709	0.144633	0.00365281
-47.1608	0.143768	-0.00514983	0.143721	-0.00649774	0.149983	0.000290052	0.148296	-0.00208161	0.147659	0.00577599	0.14688	0.0029058	0.146434	0.00683361	0.144625	0.00381637
-46.0762	0.143989	-0.00573536	0.143742	-0.00685366	0.149977	0.00023121	0.148593	-0.00221312	0.148066	0.00493996	0.14702	0.00310217	0.146368	0.00710935	0.144627	0.00400774
-44.9917	0.143953	-0.00607908	0.143757	-0.00721356	0.151071	0.000528421	0.148891	-0.00234484	0.148279	0.00559857	0.147153	0.00330402	0.146403	0.00739676	0.14461	0.00421636
-43.9071	0.144706	-0.00595253	0.143753	-0.00759678	0.150864	0.000623405	0.149206	-0.00245982	0.148257	0.00542452	0.147277	0.00351322	0.14685	0.00667952	0.144587	0.00442113
-42.8225	0.143566	-0.00691042	0.143757	-0.00802859	0.150762	0.000737057	0.14955	-0.00255765	0.14871	0.00648551	0.147409	0.00378118	0.145888	0.00866129	0.144563	0.00462641
-41.738	0.143406	-0.00745041	0.143769	-0.00846484	0.151308	-0.000209238	0.149912	-0.00272056	0.148695	0.00698264	0.147542	0.00406872	0.145434	0.00870602	0.144547	0.00488823
-40.6534	0.143553	-0.00794943	0.143785	-0.00891211	0.151152	-0.00037138	0.150337	-0.00289833	0.149382	0.0065437	0.147697	0.00433713	0.145424	0.00842049	0.144509	0.00516359
-39.5688	0.143758	-0.00882888	0.143788	-0.00943308	0.152122	0.000345807	0.150771	-0.00300739	0.148428	0.00692753	0.147858	0.00461373	0.145721	0.00865255	0.14446	0.00544367
-38.4843	0.143444	-0.00853154	0.143794	-0.00996115	0.152082	-6.75e-05	0.151268	-0.00320647	0.148957	0.0073227	0.14803	0.00495839	0.145607	0.00958566	0.144413	0.00572682
-37.3997	0.143971	-0.00945809	0.143805	-0.0105404	0.152507	3.57e-05	0.15178	-0.00340154	0.149189	0.0079684	0.148193	0.00533758	0.145331	0.00919561	0.144361	0.00606208
-36.3151	0.143526	-0.00963035	0.143812	-0.0111273	0.153275	0.00010915	0.152333	-0.00358866	0.150297	0.00767948	0.148369	0.00573853	0.145943	0.0100415	0.144308	0.00640154
-35.2305	0.143388	-0.0108325	0.143834	-0.0117781	0.153467	-0.00108815	0.152961	-0.00383913	0.149579	0.00777642	0.148573	0.00619274	0.145199	0.0101171	0.144252	0.0067392
-34.146	0.14422	-0.011614	0.143849	-0.0124719	0.154693	-0.000442993	0.153676	-0.0040261	0.150491	0.00906384	0.148765	0.00667336	0.145234	0.0108223	0.144186	0.00714371
-33.0614	0.143406	-0.0119653	0.143881	-0.0132146	0.155596	-0.000288812	0.154465	-0.00437062	0.150103	0.00911457	0.148969	0.00719471	0.145155	0.0106039	0.144106	0.00755367
-31.9768	0.14327	-0.0131538	0.14393	-0.0139972	0.155225	2.56e-05	0.155404	-0.00463274	0.150154	0.0105206	0.149169	0.00778156	0.146015	0.0119364	0.143981	0.00799616
-30.8923	0.143391	-0.0138214	0.143999	-0.0148348	0.15573	-3.46e-05	0.15645	-0.00506721	0.150795	0.0105097	0.1493	0.00848974	0.145605	0.0131492	0.143816	0.00849784
-29.8077	0.143938	-0.0150297	0.144097	-0.0157407	0.156541	-0.000215041	0.157551	-0.00560491	0.151238	0.0110558	0.149273	0.00927364	0.144857	0.0138379	0.143556	0.00904338
-28.7231	0.143473	-0.0163302	0.144246	-0.0166793	0.157024	-0.000535923	0.158631	-0.00627416	0.150403	0.0113974	0.148899	0.0103017	0.14464	0.0141661	0.143119	0.00966866
-27.6386	0.14397	-0.016921	0.144458	-0.0177037	0.157693	-0.000690287	0.159627	-0.00674953	0.151555	0.0129809	0.147922	0.0115665	0.144534	0.0143182	0.14238	0.0103967
-26.554	0.143793	-0.0184858	0.144727	-0.0187632	0.157833	-0.000224553	0.156894	-0.00635518	0.152099	0.0134659	0.145459	0.0133617	0.144951	0.0149613	0.140908	0.0112774
-25.4694	0.143675	-0.0195951	0.145096	-0.0199141	0.159187	-0.000226264	0.144541	-0.00421271	0.152246	0.0121705	0.141176	0.0155865	0.14219	0.0160722	0.138524	0.0122759
-24.3849	0.143014	-0.0206013	0.145633	-0.0210587	0.157432	-0.000664079	0.140052	-0.0033823	0.152802	0.0125505	0.13466	0.0182783	0.142022	0.0162917	0.134891	0.013362
-23.3003	0.143445	-0.0212993	0.146373	-0.0223219	0.136187	0.00140996	0	0	0.15172	0.0129617	0.125945	0.0212137	0.140964	0.0167737	0.129771	0.0144205
-22.2157	0.143721	-0.0228287	0.147445	-0.0235684	0.0511015	0.00919593	0	0	0.149716	0.0123592	0.115271	0.0242009	0.136747	0.0183067	0.123283	0.0154132
-21.1312	0.144304	-0.0242185	0.149079	-0.0248708	0.0260812	0.0081347	0.0463141	-0.0037143	0.14403	0.0113224	0.102602	0.0262747	0.13034	0.0189456	0.115147	0.0161142
-20.0466	0.144062	-0.0250653	0.151183	-0.0261701	0.00776703	0.00169862	0.049702	-0.00461851	0.132531	0.009994	0.0883586	0.0278449	0.123707	0.0173685	0.105487	0.01645
-18.962	0.143329	-0.0259096	0.153465	-0.0270393	0.00406888	0.000431846	0.0484904	-0.00532567	0.115879	0.00802923	0.0679035	0.0273326	0.114055	0.0164297	0.0946235	0.0164344
-17.8775	0.137012	-0.0260961	0.154543	-0.0268268	0.00542466	0.000465313	0.0409444	-0.00499038	0.096406	0.00721133	0.0383711	0.0179084	0.0995461	0.0143403	0.0828344	0.0159675
-16.7929	0.103858	-0.0127366	0.145891	-0.023008	0.00861337	0.00223416	0.0281157	-0.00404127	0.0784692	0.00711398	0.0296534	0.0101575	0.0831985	0.0134166	0.0709036	0.015372
-15.7083	0.010047	-0.00165708	0.140543	-0.0248554	0.0166264	0.0043314	0.0145308	-0.00323421	0.0618856	0.00575547	0.022751	0.00802387	0.0671163	0.0131694	0.0588641	0.0143455
-14.6238	0.015072	-0.00275857	0	0	0.0281344	0.00701079	0.00310042	-0.00278762	0.0428544	0.00640042	0.0151878	0.00669696	0.0527421	0.0124432	0.0473966	0.013258
-13.5392	0.00423927	-0.00245538	0	0	0.021093	0.00502931	-0.00655475	-0.0024952	0.0225473	0.00136853	0.00765612	0.00586747	0.0399596	0.010744	0.0369483	0.0121074
-12.4546	0.000617166	-0.00067875	0	0	0.0113534	0.00710012	-0.0145169	-0.00224751	0.00577442	0.000826037	0.000542472	0.0052086	0.0292734	0.00744567	0.0275729	0.0108995
-11.3701	0.000565198	-0.0014139	0.000253974	-0.000636019	0.00683774	0.00519848	-0.0209337	-0.00203782	-0.00701127	-0.00104554	-0.00615256	0.00471779	0.0210072	0.00323233	0.0193479	0.00966609
-10.2855	0.00125826	-0.00104289	-0.000379543	-0.000429784	0.00260884	0.00427597	-0.0260372	-0.00187639	-0.0132534	-0.00506193	-0.0122327	0.00430053	0.0124083	-0.000954864	0.012276	0.00840702
-9.20091	0.00103444	-0.00101492	0	0	0.000195249	0.00166625	-0.0302395	-0.00177767	-0.0232991	-0.00709081	-0.0177717	0.00396008	0.0069389	-0.00620169	0.00628294	0.00709659
-8.11635	0.000399487	-0.000370972	0	0	-0.00235197	0.00101145	-0.033571	-0.0016414	-0.0272231	-0.00785383	-0.0227059	0.00371812	0.00324472	-0.00952521	0.00131307	0.00573833
-7.03178	7.1e-05	-0.000488326	0	0	-0.0029681	0.00138339	-0.036308	-0.00153299	-0.0310834	-0.00657645	-0.0268815	0.00351202	0.0014086	-0.0103035	-0.0025042	0.00435242
-5.94721	0.000174906	-0.00114248	0	0	-0.0056069	0.00170041	-0.0385562	-0.00135416	-0.0331962	-0.00652379	-0.0304396	0.00336337	-0.00101101	-0.0110134	-0.00552355	0.00294539
-4.86264	0.000658939	-0.000574602	0	0	-0.02037	0.0031422	-0.0403949	-0.00124099	-0.0361905	-0.00569652	-0.0331709	0.00326454	-0.00306256	-0.00953353	-0.00751924	0.00154243
-3.77807	0.000226195	7.41e-05	0	0	-0.026985	0.00344852	-0.0418593	-0.00114378	-0.0355729	-0.00601986	-0.0353073	0.00318294	-0.00404288	-0.0108763	-0.00871264	0.000144303
-2.69351	5.53e-05	-0.000220716	0	0	-0.0264122	0.00523476	-0.042985	-0.00110599	-0.0358801	-0.00535935	-0.0367601	0.00308803	-0.00427109	-0.0121903	-0.00921218	-0.00124262
-1.60894	0.000196034	-0.000294709	0	0	-0.0233797	0.00814169	-0.0437432	-0.00106201	-0.0362197	-0.00529863	-0.0376561	0.00301121	-0.00333721	-0.0142207	-0.00900475	-0.00259039
-0.52437	0.000458837	-1.92e-05	0	0	-0.0221379	0.00786734	-0.0440724	-0.00108696	-0.0348304	-0.00413949	-0.0379529	0.00291911	-0.00188645	-0.0159389	-0.00805604	-0.00392548
0.560198	0.000339089	0.00051978	0	0	-0.0153371	0.00494703	-0.0439427	-0.00109288	-0.0318315	-0.00398882	-0.0376483	0.00281985	0.00158543	-0.0163197	-0.00641682	-0.00523351
1.64477	0.000399602	0.00104756	0	0	-0.00580513	0.00208166	-0.0432863	-0.00113269	-0.0265339	-0.00279986	-0.036715	0.00270808	0.00597007	-0.0185243	-0.00407785	-0.0065387
2.72933	0.000263606	0.000870084	0	0	-0.00225374	0.00221844	-0.0420548	-0.00114551	-0.0161534	-0.00439722	-0.0350054	0.00258553	0.0113473	-0.0198045	-0.00100676	-0.00780811
3.8139	-0.000105261	0.000544853	0	0	-0.001522	0.000854249	-0.0401365	-0.00116334	-0.00709735	-0.00146979	-0.0326899	0.00242914	0.016458	-0.0207857	0.00269848	-0.0090757
4.89847	-0.000170343	0.000713649	0	0	-0.000363816	0.000792919	-0.0374181	-0.0011449	-0.00558964	-0.00154001	-0.0295798	0.00223768	0.0216774	-0.0201132	0.00729694	-0.0103127
5.98304	0.000433216	0.00188264	0	0	-0.00105044	0.00208561	-0.0339094	-0.00112119	-0.00133969	-0.0032334	-0.0257169	0.00199364	0.0265328	-0.0207894	0.0128625	-0.0115108
7.06761	0.00030027	0.00120082	0	0	-0.00387599	0.00799389	-0.0293735	-0.00107813	0.00634376	-0.00464494	-0.0210638	0.00170599	0.0323706	-0.0214429	0.0192819	-0.0127084
8.15217	7.72e-05	0.000466862	0	0	0.00613374	0.0101585	-0.0239188	-0.00101463	0.0152298	-0.0060325	-0.0156268	0.00135593	0.0360801	-0.0208352	0.0268887	-0.013911
9.23674	0.000299023	0.0010063	0	0	0.0249673	0.0102076	-0.0175374	-0.000903051	0.0256092	-0.00811818	-0.00939764	0.000768994	0.0386192	-0.0192805	0.0355108	-0.015151
10.3213	0.000498153	0.00209265	0	0	0.036028	0.00839431	-0.010001	-0.000806705	0.0402939	-0.0106469	-0.00246541	-0.000158091	0.0449141	-0.0184442	0.0453768	-0.0164017
11.4059	-0.000136892	0.00174637	0	0	0.0250448	0.0037235	-0.00121067	-0.000676068	0.0572595	-0.0109622	0.00504962	-0.00164926	0.0497272	-0.0170929	0.0561415	-0.0175692
12.4904	0.00020081	0.00141724	0	0	0.0236034	0.000983192	0.00907778	-0.000467404	0.0762681	-0.00942088	0.0125638	-0.00392155	0.0569856	-0.0168914	0.0676794	-0.018701
13.575	0.000402525	0.000589653	0	0	0.021149	0.000271725	0.020517	5.9432e-05	0.0905585	-0.00605566	0.00709564	-0.010862	0.0643319	-0.0158091	0.0795615	-0.0195961
14.6596	0.000834906	0.00120902	0.146128	0.0242334	0.00724939	0.00110596	0.0326624	0.000745541	0.0946005	-0.00254421	0.0595954	-0.0279868	0.0725937	-0.0129154	0.0911652	-0.02009
15.7442	0.00108113	0.0015956	0.154803	0.0243295	0.00341169	0.000952859	0.0409235	0.00144416	0.0873951	-0.00083591	0.0782873	-0.0298069	0.0799492	-0.0130383	0.102308	-0.0203836
16.8287	0.00033894	0.00151574	0.161197	0.02592	0.00285243	-8.66e-05	0.043339	0.00173305	0.0794526	-0.00371047	0.0938698	-0.0301941	0.0908863	-0.0116474	0.112339	-0.0202231
17.9133	0.000828152	-6.83e-05	0.159003	0.0252826	0.00228624	0.000588956	0.0404012	0.00159207	0.0794732	-0.00617345	0.107954	-0.0290085	0.0988088	-0.0102947	0.121062	-0.0196342
18.9979	0.00101698	0.00248848	0.155906	0.0239734	0.000497494	0.000632299	0.0423141	0.00204752	0.0924266	-0.000812217	0.120104	-0.0267093	0.107073	-0.00971948	0.128057	-0.0186797
20.0824	0.00134958	0.00161628	0.153206	0.022621	-5.1e-05	0.000552041	0	0	0.113207	-0.00445714	0.130162	-0.0240877	0.11661	-0.00967525	0.133743	-0.0176174
21.167	0.00099844	0.00166457	0.151072	0.0213561	0.00373036	-0.000926425	0.139973	-0.00139697	0.129092	-0.00668485	0.138072	-0.021174	0.12664	-0.0113854	0.137872	-0.0163737
22.2516	0.00117607	0.0016233	0.149486	0.0201994	0.00838624	0.00388071	0.142182	-5.02938e-05	0.142351	-0.0075657	0.143697	-0.0185366	0.134554	-0.0105699	0.140593	-0.0151444
23.3361	0.00103811	0.00236767	0.148412	0.0190757	0.0355093	0.00338052	0.156329	0.00227572	0.149272	-0.0086444	0.147199	-0.0162176	0.139307	-0.00948095	0.142208	-0.0139819
24.4207	0.000316218	0.00182592	0.147627	0.0180111	0.12995	0.0035352	0.160018	0.00316649	0.150224	-0.00848677	0.14894	-0.0143749	0.140632	-0.00973892	0.143026	-0.0129551
25.5053	0.000443093	0.000597096	0.147031	0.0169981	0.151851	0.00387897	0.159607	0.00312408	0.149965	-0.00822304	0.149596	-0.0129256	0.142494	-0.00888202	0.143475	-0.0120356
26.5898	0.000384865	0.000725123	0.14655	0.0160291	0.153844	0.00684178	0.158483	0.00278313	0.149451	-0.00763619	0.149834	-0.0116791	0.142209	-0.00923961	0.143677	-0.0112345
27.6744	0.000780205	0.00199811	0.146154	0.0151052	0.155361	0.00624382	0.157235	0.00260507	0.150273	-0.00769349	0.149588	-0.0106864	0.143251	-0.00844374	0.143771	-0.0105327
28.759	0.00129062	0.00163731	0.145837	0.0142498	0.151713	0.0038709	0.156042	0.00247682	0.149398	-0.00650197	0.149289	-0.00986511	0.142929	-0.00741899	0.143848	-0.00990302
29.8435	0.000417204	0.00170384	0.145587	0.0134546	0.154405	0.00784995	0.155069	0.00235396	0.150731	-0.00640718	0.14901	-0.00910595	0.143083	-0.00713766	0.143921	-0.00931216
30.9281	0.000627559	0.00233569	0.145375	0.0127019	0.151647	0.00535034	0.154232	0.0022453	0.150344	-0.00475976	0.148797	-0.00844883	0.143366	-0.0073393	0.144004	-0.00877571
32.0127	0.000853673	0.000893869	0.145214	0.011994	0.151263	0.00464261	0.153485	0.0021589	0.148565	-0.00612055	0.148605	-0.00782382	0.142795	-0.00698323	0.144092	-0.00828741
33.0972	0.00110224	0.00231315	0.145074	0.0113244	0.154791	0.00663918	0.152861	0.00209697	0.148662	-0.0052445	0.148436	-0.00726249	0.143927	-0.00623582	0.14417	-0.00782432
34.1818	0.000776751	0.000923205	0.14495	0.0106904	0.15235	0.00680781	0.152269	0.00200989	0.148631	-0.00319027	0.14828	-0.0067685	0.14359	-0.00507858	0.144252	-0.00738311
35.2664	0.000536417	0.00146241	0.144852	0.0101232	0.150324	0.00417081	0.151772	0.0019603	0.149038	-0.00432093	0.148128	-0.00629399	0.143764	-0.00632596	0.144319	-0.00699233
36.3509	0.000790923	0.00183812	0.144756	0.00955329	0.150426	0.00190696	0.151256	0.00183639	0.148517	-0.00390357	0.147974	-0.00586328	0.144541	-0.0057185	0.144386	-0.00660558
37.4355	0.000561182	0.0011233	0.144678	0.00906336	0.149289	0.00337144	0.150805	0.00176337	0.148101	-0.00469068	0.147833	-0.00548291	0.144371	-0.00495541	0.144447	-0.00626565
38.5201	0.000691308	0.000752171	0.144604	0.00857275	0.150857	0.00694263	0.150392	0.0016784	0.147797	-0.00337948	0.147697	-0.00512184	0.144927	-0.00478262	0.144493	-0.00594021
39.6046	0.00097949	0.00124263	0.14454	0.0081198	0.14922	0.00424783	0.149987	0.0016235	0.14721	-0.00255124	0.147553	-0.00478771	0.144016	-0.00417277	0.144541	-0.0056168
40.6892	0.00085	0.000615219	0.144471	0.00769394	0.149938	0.00492121	0.149623	0.00154823	0.147797	-0.00194939	0.147414	-0.00448908	0.143828	-0.00422666	0.144579	-0.00534434
41.7738	0.000489025	0.00104637	0.144413	0.00729987	0.150227	0.00551065	0.149297	0.00148796	0.146869	-0.00147055	0.14728	-0.00421481	0.144541	-0.00352029	0.144605	-0.00508318
42.8584	0.000484973	0.000954981	0.144372	0.00690935	0.148101	0.00626926	0.148982	0.00141878	0.146412	-0.00172212	0.147134	-0.00395083	0.144946	-0.00431603	0.144626	-0.00482171
43.9429	1.85e-05	0.000439868	0.144333	0.00654974	0.14756	0.00282191	0.148671	0.00135488	0.147356	-0.00145115	0.146996	-0.00369466	0.144436	-0.00363595	0.144635	-0.00461294
45.0275	0.000844322	0.000188941	0.144282	0.00622323	0.148526	0.00508084	0.148389	0.0013317	0.146969	-0.00330346	0.146875	-0.00349965	0.14675	-0.00244578	0.144644	-0.00440496
46.1121	0.000147866	0.000702392	0.144226	0.00590182	0.147985	0.00375844	0.148148	0.00126479	0.147632	-0.000652132	0.146753	-0.00330246	0.145209	-0.00272344	0.144653	-0.00419697
47.1966	0.000525801	0.000500058	0.144177	0.00562829	0.149011	0.00329949	0.147906	0.0011964	0.148046	-0.0020549	0.146631	-0.00310362	0.145747	-0.00237768	0.144664	-0.00398612
48.2812	0.000574782	0.000409388	0.144131	0.00536418	0.147671	0.00427111	0.147666	0.00112765	0.148012	-0.00148456	0.14651	-0.00290174	0.145021	-0.00248319	0.144667	-0.00381833
49.3658	0.000398735	0.000309164	0.144092	0.00509534	0.148547	0.00514664	0.147436	0.00108889	0.146978	-0.00141419	0.146401	-0.00276081	0.146606	-0.000472752	0.144666	-0.00364871
50.4503	0.000114334	0.000279938	0.144056	0.00483026	0.14768	0.00308925	0.147236	0.00105331	0.14576	-0.000563584	0.146294	-0.00262275	0.146662	-0.00270139	0.144665	-0.00347909
51.5349	0.000494257	0.00033391	0.144018	0.00460251	0.148595	0.00493983	0.147069	0.00101699	0.146404	-0.00184292	0.146192	-0.00247843	0.145707	-0.00349599	0.144662	-0.00332101
52.6195	0.000107293	0.000778676	0.143987	0.00437777	0.150695	0.0033022	0.146903	0.000980668	0.145606	-0.00167001	0.1461	-0.00232538	0.146003	-0.00123687	0.144656	-0.0031907
53.704	0.000338484	0.00105232	0.143952	0.00415554	0.148076	0.00399039	0.146736	0.000944347	0.145643	-0.00107052	0.14603	-0.00221593	0.146157	-0.00177438	0.14465	-0.00306136
54.7886	0.00051357	7.35e-05	0.143907	0.00396182	0.147702	0.00324302	0.14657	0.000909139	0.145678	-5.89e-05	0.145952	-0.00211411	0.144969	-0.00220669	0.144637	-0.00292426
55.8732	0.000658043	0.00102115	0.14386	0.00377605	0.146481	0.00223629	0.1464	0.00084763	0.147399	0.000792302	0.145863	-0.00201334	0.146577	-0.000156837	0.144633	-0.00280256
56.9577	0.000242336	0.00103046	0.143814	0.00359028	0.149266	0.00400892	0.146271	0.000785518	0.145956	-0.000878082	0.145774	-0.00191257	0.145566	-0.00125297	0.144633	-0.0026889
58.0423	0.00136755	0.00101491	0.143793	0.00342668	0.148458	0.0067674	0.146148	0.000750471	0.147	-1.94e-05	0.145685	-0.00181179	0.144704	-0.00285745	0.144634	-0.00257523
59.1269	0.000417295	0.000480179	0.143774	0.00326415	0.147754	0.00313358	0.146026	0.000715425	0.145995	0.00166357	0.145596	-0.00171102	0.146132	-0.0017691	0.14462	-0.00247781
60.2114	0.000290562	0.000311651	0.143755	0.00310161	0.147996	0.00393633	0.145903	0.000680379	0.146378	-3.93e-05	0.145538	-0.00164358	0.147112	-0.00164026	0.144604	-0.00238411
61.296	-1.83e-05	0.000485754	0.143727	0.00294971	0.147315	0.00200359	0.145781	0.000645332	0.147349	0.00107153	0.145483	-0.00157986	0.145362	-0.00175801	0.144588	-0.00229042
62.3806	0.000322489	0.000265524	0.143688	0.0028139	0.146181	0.00152685	0.145657	0.000610049	0.147037	-0.00130686	0.145429	-0.00151615	0.145135	0.0020407	0.144588	-0.00220733
63.4651	0.000307127	-3.27e-05	0.143655	0.00268158	0.147819	0.00459717	0.145577	0.00056528	0.146664	0.000460467	0.145375	-0.00145243	0.145223	-0.000580159	0.144594	-0.00212404
64.5497	0.000253988	0.00050312	0.143633	0.00256024	0.14873	0.00475032	0.145492	0.000527905	0.147388	0.000814388	0.14532	-0.00138871	0.147376	0.000804557	0.1446	-0.00204075
65.6343	0.000283714	0.000663348	0.143617	0.00244604	0.145553	0.00393585	0.145402	0.000502396	0.145896	0.00127197	0.145264	-0.00132329	0.146335	-0.00155693	0.144604	-0.00196625
66.7188	0.000691536	0.00046999	0.143602	0.00233184	0.146786	0.0024841	0.145311	0.000476886	0.146313	0.00320257	0.145213	-0.00127472	0.146909	0.000328195	0.144605	-0.00191132
67.8034	0.000264632	0.000452292	0.143584	0.0022229	0.147049	0.00255555	0.145232	0.000453881	0.147151	0.00204027	0.145176	-0.00123465	0.146739	-0.000504461	0.144606	-0.00185639
68.888	0.000397967	0.000249545	0.143561	0.0021283	0.145426	0.00500297	0.145179	0.000436487	0.147045	0.00146023	0.145139	-0.00119458	0.147306	-0.000593092	0.144605	-0.00179798
69.9725	0.000347243	0.00014577	0.143538	0.00203371	0.146239	0.00215065	0.145126	0.000419093	0.146573	0.00154882	0.145101	-0.00115403	0.145741	-0.00021558	0.144603	-0.00173914
71.0571	0.000271991	0.000158382	0.143521	0.00193702	0.147953	0.00318093	0.145071	0.000397485	0.147659	0.00143835	0.145063	-0.001111	0.146628	0.00220458	0.1446	-0.00168003

## Sheet: S3Figure
Velocity component u along line parallel to the x-axis for aboral inflow at V_init = 0.14 m/s and V_init = 0.50 m/s for the base model and arms opened
	base model		arms opened
	V_init = 0.14 m/s	V_init = 0.50 m/s	V_init = 0.14 m/s	V_init = 0.50 m/s
X [m]	u [m/s]	u [m/s]	u [m/s]	u [m/s]
0.045	-0.000503202	-0.00237382	-0.00046595	-0.00194425
0.0476531	-0.0121939	-0.0618092	-0.0111814	-0.0530573
0.0503061	-0.0205058	-0.0898624	-0.0180079	-0.0740512
0.0529592	-0.0251784	-0.099968	-0.0209804	-0.0800755
0.0556122	-0.0265751	-0.104217	-0.0220077	-0.086059
0.0582653	-0.0260178	-0.107625	-0.0222732	-0.0960725
0.0609184	-0.0252166	-0.113846	-0.0223627	-0.111158
0.0635714	-0.0242474	-0.122799	-0.022629	-0.130138
0.0662245	-0.0235018	-0.134547	-0.0233779	-0.151776
0.0688775	-0.0233077	-0.149233	-0.0247244	-0.174458
0.0715306	-0.0238919	-0.166545	-0.0268912	-0.197755
0.0741837	-0.025476	-0.185423	-0.029957	-0.22074
0.0768367	-0.0283096	-0.205851	-0.0339468	-0.243092
0.0794898	-0.0324957	-0.226902	-0.038797	-0.264839
0.0821429	-0.0378734	-0.247902	-0.0442017	-0.285656
0.0847959	-0.0442221	-0.268514	-0.0497799	-0.30477
0.087449	-0.050717	-0.286765	-0.0554028	-0.322205
0.090102	-0.0569469	-0.302236	-0.0606416	-0.336826
0.0927551	-0.0622789	-0.313288	-0.0653479	-0.348049
0.0954082	-0.0661034	-0.318613	-0.0691112	-0.35457
0.0980612	-0.0680833	-0.317139	-0.0717257	-0.355938
0.100714	-0.0678792	-0.30837	-0.0729043	-0.351418
0.103367	-0.0653019	-0.292236	-0.0725986	-0.34128
0.10602	-0.0607064	-0.269864	-0.0707279	-0.325779
0.108674	-0.0543754	-0.242572	-0.0674639	-0.305743
0.111326	-0.047035	-0.211737	-0.063038	-0.282107
0.11398	-0.0390965	-0.178685	-0.0576821	-0.255587
0.116633	-0.0309462	-0.144226	-0.0517002	-0.227198
0.119286	-0.0229579	-0.109674	-0.0452668	-0.197476
0.121939	-0.0151718	-0.0753092	-0.0386831	-0.167348
0.124592	-0.0078302	-0.0419852	-0.0319777	-0.137114
0.127245	-0.000928156	-0.0101066	-0.0253549	-0.107322
0.129898	0.00543932	0.0196954	-0.01886	-0.0783287
0.132551	0.0114301	0.0477033	-0.0125378	-0.0502648
0.135204	0.0169544	0.0735276	-0.00651105	-0.0236832
0.137857	0.0220253	0.0972387	-0.000753399	0.00153159
0.14051	0.0266624	0.118894	0.00464655	0.0250445
0.143163	0.0308968	0.138533	0.00977584	0.0471883
0.145816	0.0347979	0.155974	0.0145521	0.0676404
0.148469	0.0385324	0.171777	0.0191103	0.0868178
0.151122	0.0418902	0.185769	0.0232141	0.103773
0.153776	0.0452895	0.198695	0.0269847	0.119369
0.156429	0.0472898	0.207397	0.0307642	0.134356
0.159082	0.0499019	0.21721	0.0344852	0.148551
0.161735	0.0523387	0.225712	0.0372625	0.159472
0.164388	0.0554191	0.234831	0.0402744	0.170963
0.167041	0.0579989	0.243588	0.0436868	0.184289
0.169694	0.060009	0.251888	0.0466264	0.195453
0.172347	0.0624242	0.260195	0.0501471	0.20883
0.175	0.0636164	0.264497	0.0522838	0.215396
